# Supplementary material for: Plasma gelsolin is associated with hip BMD in Chinese postmenopausal women
Source: PLoS One. 2018 May 22;13(5):e0197732. doi: 10.1371/journal.pone.0197732 (PMC5963809; doi:10.1371/journal.pone.0197732)
Supplement: S1 Table — (XLSX) [file pone.0197732.s001.xlsx]

## Sheet: Subgroup 1
Number	Gender	type	Age (year)	Gelsolin (ng/ml)	BMD (g/cm2)	β-CTx (ng/ml)	P1NP (ng/ml)	β-CTx/P1NP (10-2)	BMI (kg/m2)	Height (cm)	Weight (kg)	Blood glucose (mmol/L)	Total cholesterol (mmol/L)	Triglyceride (mmol/L)
1	Male	H	69	104.085	1.29413	0.036	24.108	0.149328	24.7598	171	72.4	5.93	3.81	1.28
2	Male	H	74	177.057	1.27462	0.196	67.602	0.289932	27.1816	157	67	6.05	3.2	1
3	Male	H	75	169.141	1.19357	0.041	15.648	0.262014	28.1053	160.5	72.4	5.24	3.15	2.28
4	Male	H	68	95.625	1.19	0.165	50.085	0.32944	25.7798	174.5	78.5	5.16	3.18	0.62
5	Male	H	66	80.13	1.18641	0.218	53.274	0.409205	24.5906	157.5	61	5.14	2.7	0.61
6	Male	H	69	126.484	1.16447	0.197	27.944	0.704981	26.1551	175	80.1	4.69	4.32	1.71
7	Male	H	68	83.118	1.15278	0.196	39.798	0.492487	27.6095	167	77	6.55	3.87	2.37
8	Male	H	75	119.319	1.13933	0.127	31.439	0.403957	26.8544	166	74	4.98	4.03	1.72
9	Male	H	67	217.256	1.13378	0.063	52.316	0.120422	31.746	168	89.6	5.92	4.37	0.67
10	Male	H	66	106.252	1.11573	0.136	70.293	0.193476	28.3208	158	70.7	5.54	2.83	2.73
11	Male	H	74	85.077	1.10987	0.014	33.965	0.0412189	28.9811	163	77	5.79	5.32	4.06
12	Male	H	70	77.242	1.10806	0.068	31.484	0.215983	29.3491	162.5	77.5	5.07	3.22	1.76
13	Male	H	67	92.471	1.10793	0.044	29.04	0.151515	31.4009	157	77.4	6.95	2.75	0.9
14	Male	H	69	64.511	1.10734	0.139	40.704	0.34149	29.3742	168.5	83.4	5.78	3.89	0.92
15	Male	H	66	97.666	1.1039	0.348	65.737	0.529382	31.405	165	85.5	5.25	4.3	2.14
16	Male	H	72	78.805	1.10299	0.353	43.157	0.817944	25.2272	155.5	61	4.78	2.95	1.22
17	Male	H	68	189.371	1.10179	0.094	26.77	0.351139	26.7248	165.5	73.2	11.28	3.42	2.61
18	Male	H	68	152.525	1.10168	0.051	21.162	0.240998	24.224	173	72.5	5.45	4.04	0.76
19	Male	H	75	164.66	1.09774	0.181	32.469	0.557455	25.7073	159.5	65.4	5.74	3.95	0.72
20	Male	H	74	90.635	1.09661	0.113	40.91	0.276216	27.9657	159	70.7	4.7	3.08	1.07
21	Male	L	66	103.022	0.74644	0.207	49.428	0.418791	30.0928	158.5	75.6	5.15	4.7	2.57
22	Male	L	70	159.766	0.746099	0.201	29.416	0.683302	24.8876	171.5	73.2	5.56	3.84	3
23	Male	L	73	126.953	0.738865	0.519	35.647	1.45594	21.7154	166.5	60.2	4.84	3.55	0.68
24	Male	L	75	96.921	0.737917	0.223	32.781	0.680272	25.4178	165	69.2	5.19	3.9	1.53
25	Male	L	72	103.988	0.735525	0.092	24.267	0.379116	26.8122	161	69.5	6.2	3.97	1.4
26	Male	L	67	94.349	0.733078	0.12	38.929	0.308253	23.3844	168	66	4.86	3.62	0.79
27	Male	L	68	142.946	0.732967	0.231	49.264	0.468902	21.2489	164.5	57.5	5.31	3.08	1.26
28	Male	L	68	87.663	0.724538	0.221	29.463	0.750093	18.5356	171	54.2	5.2	3.77	0.83
29	Male	L	73	148.81	0.717266	0.272	44.866	0.60625	21.2382	168.5	60.3	5.74	5	2.3
30	Male	L	73	198.188	0.712513	0.218	29.181	0.747061	20.994	166.5	58.2	7.62	3.51	0.79
31	Male	L	71	150.031	0.707896	1.078	43.768	2.46299	18.5437	157.5	46	5.39	3.91	0.53
32	Male	L	71	91.243	0.703604	0.236	37.971	0.621527	23.8751	165	65	5.44	3.64	1.8
33	Male	L	68	105.523	0.703329	0.238	31.122	0.764732	18.4228	157.5	45.7	5.56	4.22	0.53
34	Male	L	71	131.791	0.69605	0.312	32.957	0.946688	24.5339	160.5	63.2	5.47	3.5	0.76
35	Male	L	75	112.329	0.691244	0.386	28.661	1.34678	25.2356	157.5	62.6	4.6	2.43	0.68
36	Male	L	69	98.238	0.683171	0.298	25.205	1.18231	20.2985	181	66.5	5.43	2.98	2.09
37	Male	L	72	144.087	0.683064	0.143	30.666	0.466314	23.3881	159.5	59.5	5.42	4.96	3.24
38	Male	L	75	135.35	0.676126	0.376	31.529	1.19255	17.7778	150	40	5.19	4.04	0.68
39	Female	H	69	36.787	1.10604	0.204	41.115	0.496169	28.9352	144	60	6.17	4.9	2.01
40	Female	H	66	122.378	1.10034	0.173	30.802	0.561652	27.5556	150	62	12	4.04	0.95
41	Female	H	66	76.216	1.03151	0.187	51.736	0.36145	23.7919	156	57.9	5.25	4.02	1.68
42	Female	H	67	134.318	1.02574	0.188	34.052	0.552097	28.7432	162.5	75.9	6.91	4.01	2.39
43	Female	H	66	95.947	1.01983	0.295	27.604	1.06869	17.8201	170	51.5	5.1	3.7	0.57
44	Female	H	72	121.934	1.00689	0.439	36.752	1.19449	24.7475	157	61	6.43	4.19	1.17
45	Female	H	66	94.666	1.00076	0.057	23.572	0.241812	26.2188	168	74	6.23	3.38	1.12
46	Female	H	68	138.524	0.996041	0.244	46.654	0.522999	27.0258	149	60	7.94	4.14	1.53
47	Female	H	73	97.907	0.982189	0.266	51.322	0.518296	25.4325	170	73.5	5.09	3.42	1.05
48	Female	H	68	38.452	0.974505	0.218	26.77	0.814344	25.6118	148	56.1	4.68	3.44	0.77
49	Female	H	71	97.248	0.970508	0.089	37.131	0.239692	23.1405	165	63	6.31	4.99	1.69
50	Female	H	73	106.619	0.966251	0.044	19.781	0.222436	25.1486	162	66	6.09	2.93	1.32
51	Female	H	68	105.887	0.965815	0.479	53.358	0.89771	21.19	170.5	61.6	4.94	3.67	1.03
52	Female	H	71	94.033	0.964398	0.188	50.784	0.370195	26.8544	166	74	6.24	3.88	2.63
53	Female	H	70	140.706	0.955434	0.495	20.629	2.39953	22.5827	163	60	6.38	4.25	2.74
54	Female	H	74	99.915	0.953653	0.31	37.384	0.829232	28.0071	146	59.7	4.78	3.91	1.06
55	Female	H	68	256.725	0.950646	0.256	65.118	0.393132	23.624	159.5	60.1	5.9	4.06	0.88
56	Female	H	67	109.234	0.948988	0.249	48.364	0.514846	28.0404	158	70	7.84	3.88	3.06
57	Female	H	68	163.26	0.945482	0.118	48.292	0.244347	25.301	162	66.4	5.38	4.53	1.74
58	Female	H	70	139.064	0.943683	0.15	23.011	0.651862	31.4667	150	70.8	7.7	4.33	2.14
59	Female	H	71	133.298	0.938745	0.067	45.176	0.148309	26	150	58.5	6.8	4.01	2.05
60	Female	H	68	85.645	0.931526	0.264	28.945	0.912075	28.6161	159.5	72.8	5.44	4.29	1.89
61	Female	H	70	132.29	0.91996	0.106	47.669	0.222367	29.7778	150	67	6.38	4.09	0.79
62	Female	H	67	120.181	0.919914	0.13	38.843	0.334681	25.7422	160	65.9	5.78	3.42	2.68
63	Female	L			0.583947	0.274	69.26	0.395611	23.2926	154.5	55.6	4.62	4.44	1.87
64	Female	L	66	203.441	0.583946	0.332	30.341	1.09423	19.0443	152	44	4.83	4.38	1.77
65	Female	L	73	35.311	0.581637	0.216	14.609	1.47854	21.5888	154	51.2	5.39	4.14	1.85
66	Female	L	71	177.057	0.577747	0.297	53.703	0.553042	24.2187	160	62	5.67	3.65	1.54
67	Female	L	68	157.732	0.575967	0.237	17.551	1.35035	21.1918	150.5	48	5.25	2.99	1.11
68	Female	L	67	99.915	0.575774	------	51.633	------	18.3594	160	47	4.75	3.3	1.64
69	Female	L	72	155.091	0.569533	0.02	69.335	0.0288455	19.6283	158	49	5.64	3.47	0.9
70	Female	L	70	97.907	0.564716	0.251	75.942	0.330515	21.9138	148	48	5.33	4.67	1.85
71	Female	L	70	175.42	0.564641	0.009	82.898	0.0108567	22.7376	146.5	48.8	5.96	2.5	0.83
72	Female	L	73	238.957	0.562455	0.305	34.68	0.879469	21.6206	149	48	5.84	4.59	2.25
73	Female	L	68	89.733	0.555403	0.318	69.31	0.458808	22.3711	149.5	50	5.6	4.69	1.22
74	Female	L	69	133.298	0.534776	0.203	45.6	0.445175	22.0711	149	49	5.4	3.67	1.1
75	Female	L	73	124.178	0.533735	0.19	20.443	0.929413	17.9418	153	42	5.33	4.08	1.04
76	Female	L	73	67.939	0.522897	0.031	24.433	0.126878	22.4617	148	49.2	5	3.85	1.26
77	Female	L	72	116.369	0.522415	0.105	63.376	0.165678	24.6599	151.5	56.6	5.1	2.57	1.6
78	Female	L	73	123.724	0.5154	------	63.152	------	19.6358	144.5	41	5.62	5.16	0.99
79	Female	L	73	93.405	0.506136	------	74.645	------	24.9333	150	56.1	5.54	4.86	1.98
80	Female	L	73	124.178	0.378661	------	60.285	------	25.3508	141	50.4	5.43	3.36	0.82
