# Supplementary material for: Plasma gelsolin is associated with hip BMD in Chinese postmenopausal women
Source: PLoS One. 2018 May 22;13(5):e0197732. doi: 10.1371/journal.pone.0197732 (PMC5963809; doi:10.1371/journal.pone.0197732)
Supplement: S2 Table — (XLSX) [file pone.0197732.s002.xlsx]

## Sheet: Subgroup 2
Number	Gender	type	Age (year)	Gelsolin (ng/ml)	BMD (g/cm2)	β-CTx (ng/ml)	P1NP (ng/ml)	β-CTx/P1NP (10-2)	BMI (kg/m2)	Height (cm)	Weight (kg)	Blood glucose (mmol/L)	Total cholesterol (mmol/L)	Triglyceride (mmol/L)
1	Female	H	66	89.6501	1.10034	0.173	30.802	0.561652	27.5556	150	62	12	4.04	0.95
2	Female	H	66	129.198	1.03151	0.187	51.736	0.36145	23.7919	156	57.9	5.25	4.02	1.68
3	Female	H	67	186.807	1.02574	0.188	34.052	0.552097	28.7432	162.5	75.9	6.91	4.01	2.39
4	Female	H	66	147.077	1.01983	0.295	27.604	1.06869	17.8201	170	51.5	5.1	3.7	0.57
5	Female	H	72	169.346	1.00689	0.439	36.752	1.19449	24.7475	157	61	6.43	4.19	1.17
6	Female	H	66	143.434	1.00076	0.057	23.572	0.241812	26.2188	168	74	6.23	3.38	1.12
7	Female	H	68	183.843	0.996041	0.244	46.654	0.522999	27.0258	149	60	7.94	4.14	1.53
8	Female	H	73	152.929	0.982189	0.266	51.322	0.518296	25.4325	170	73.5	5.09	3.42	1.05
9	Female	H	68	177.437	0.974505	0.218	26.77	0.814344	25.6118	148	56.1	4.68	3.44	0.77
10	Female	H	71	135.924	0.970508	0.089	37.131	0.239692	23.1405	165	63	6.31	4.99	1.69
11	Female	H	68	164.563	0.965815	0.479	53.358	0.89771	21.19	170.5	61.6	4.94	3.67	1.03
12	Female	H	71	148.476	0.964398	0.188	50.784	0.370195	26.8544	166	74	6.24	3.88	2.63
13	Female	H	70	198.548	0.955434	0.495	20.629	2.39953	22.5827	163	60	6.38	4.25	2.74
14	Female	H	74	141.636	0.953653	0.31	37.384	0.829232	28.0071	146	59.7	4.78	3.91	1.06
15	Female	H	68	306.414	0.950646	0.256	65.118	0.393132	23.624	159.5	60.1	5.9	4.06	0.88
16	Female	H	68	218.047	0.945482	0.118	48.292	0.244347	25.301	162	66.4	5.38	4.53	1.74
17	Female	H	70	180.052	0.943683	0.15	23.011	0.651862	31.4667	150	70.8	7.7	4.33	2.14
18	Female	H	71	190.507	0.938745	0.067	45.176	0.148309	26	150	58.5	6.8	4.01	2.05
19	Female	H	68	139.376	0.931526	0.264	28.945	0.912075	28.6161	159.5	72.8	5.44	4.29	1.89
20	Female	H	70	182.276	0.91996	0.106	47.669	0.222367	29.7778	150	67	6.38	4.09	0.79
21	Female	H	67	166.979	0.919914	0.13	38.843	0.334681	25.7422	160	65.9	5.78	3.42	2.68
22	Female	L	------	------	0.583947	0.274	69.26	0.395611	23.2926	154.5	55.6	4.62	4.44	1.87
23	Female	L	66	266.541	0.583946	0.332	30.341	1.09423	19.0443	152	44	4.83	4.38	1.77
24	Female	L	73	108.266	0.581637	0.216	14.609	1.47854	21.5888	154	51.2	5.39	4.14	1.85
25	Female	L	71	234.121	0.577747	0.297	53.703	0.553042	24.2188	160	62	5.67	3.65	1.54
26	Female	L	68	224.736	0.575967	0.237	17.551	1.35035	21.1918	150.5	48	5.25	2.99	1.11
27	Female	L	67	160.307	0.575774	------	51.633	------	18.3594	160	47	4.75	3.3	1.64
28	Female	L	72	217.956	0.569533	0.02	69.335	0.0288455	19.6283	158	49	5.64	3.47	0.9
29	Female	L	70	159.105	0.564716	0.251	75.942	0.330515	21.9138	148	48	5.33	4.67	1.85
30	Female	L	70	236.771	0.564641	0.009	82.898	0.0108567	22.7376	146.5	48.8	5.96	2.5	0.83
31	Female	L	73	169.931	0.562455	0.305	34.68	0.879469	21.6206	149	48	5.84	4.59	2.25
32	Female	L	68	147.198	0.555403	0.318	69.31	0.458808	22.3711	149.5	50	5.6	4.69	1.22
33	Female	L	69	191.346	0.534776	0.203	45.6	0.445175	22.0711	149	49	5.4	3.67	1.1
34	Female	L	73	188.456	0.533735	0.19	20.443	0.929413	17.9418	153	42	5.33	4.08	1.04
35	Female	L	73	140.469	0.522897	0.031	24.433	0.126878	22.4617	148	49.2	5	3.85	1.26
36	Female	L	72	179.976	0.522415	0.105	63.376	0.165678	24.6599	151.5	56.6	5.1	2.57	1.6
37	Female	L	73	185.939	0.5154	------	63.152	------	19.6358	144.5	41	5.62	5.16	0.99
38	Female	L	73	318.597	0.506136	------	74.645	------	24.9333	150	56.1	5.54	4.86	1.98
39	Female	L	73	187.456	0.378661	------	60.285	------	25.3508	141	50.4	5.43	3.36	0.82
