# Supplementary material for: Plasma gelsolin is associated with hip BMD in Chinese postmenopausal women
Source: PLoS One. 2018 May 22;13(5):e0197732. doi: 10.1371/journal.pone.0197732 (PMC5963809; doi:10.1371/journal.pone.0197732)
Supplement: S3 Table — (XLSX) [file pone.0197732.s003.xlsx]

## Sheet: Subgroup 3
Number	Gender	type	Age (year)	Gelsolin (ng/ml)	BMD (g/cm2)	β-CTx (ng/ml)	P1NP (ng/ml)	β-CTx/P1NP (10-2)	BMI (kg/m2)	Height (cm)	Weight (kg)	Blood glucose (mmol/L)	Total cholesterol (mmol/L)	Triglyceride (mmol/L)
1	Female	L	67	233.195	0.522823	0.294	69.994	0.420036	------	------	------	------	------	------
2	Female	L	69	127.58	0.391744	0.116	34.443	0.336788	------	------	------	------	------	------
3	Female	H	67	226.972	1.00715	0.074	49.453	0.149637	29.5525	155	71	5.18	4.9	1.77
4	Female	L	70	211.759	0.532359	0.042	49.388	0.0850409	13.7937	157	34	5.6	6.22	0.81
5	Female	H	68	186.277	0.995966	0.886	------	------	28.257	164	76	5.17	7	1.14
6	Female	L	69	385.734	0.528985	0.164	24.765	0.662225	22.8928	155	55	6.35	6.77	3.38
7	Female	H	65	185.131	0.978957	0.14	17.852	0.784226	27.9421	156	68	10.07	6.22	1.01
8	Female	H	71	313.067	0.96427	------	36.616		31.2488	159	79	5.7	5.1	1.9
9	Female	H	65	147.686	1.03742	0.11	71.443	0.153969	------	------	------	5.19	4.3	0.95
10	Female	L	69	190.396	0.460391	0.642	------	------	20.8117	155	50	10.66	4.78	1.1
11	Female	L	68	188.021	0.537176	1.204	------	------	21.1702	149	47	5.38	6.08	1.26
12	Female	H	69	144.616	0.969568	0.112	31.02	0.361057	23.1111	150	52	6.27	5.72	0.95
13	Female	H	70	161.455	0.984662	0.27	40.105	0.673233	31.6456	158	79	5.49	4.63	1.25
14	Female	L	73	448.53	0.52881	0.68	44.055	1.54353	25.4291	143	52	5.37	3.33	1.05
15	Female	L	73	256.67	0.43832	0.572	53.338	1.07241	15.2038	156	37	8.78	4.4	0.44
16	Female	L	65	463.733	0.528822	0.346	49.98	0.692277	21.7865	153	51	4.98	4.92	1.69
17	Female	H	66	163.262	1.04464	0.126	52.416	0.240385	25.1532	157	62	6.26	6.19	2.51
18	Female	L	70	167.454	0.501312	0.126	54.325	0.231937	19.4771	152	45	4.42	5.32	0.92
19	Female	H	72	187.436	0.970079	0.196	60.119	0.32602	28.441	158	71	6.35	4.38	2.59
20	Female	H	68	113.995	0.969383	0.024	16.272	0.147493	32.0312	160	82	6.15	5.64	1.37
21	Female	H	72	182.879	0.993931	0.37	54.523	0.678613	------	------	------	------	------	------
22	Female	L	70	180.677	0.520223	0.136	44.845	0.303267	27.2763	142	55	5.28	4.19	2.21
23	Female	L	70	121.038	0.475596	0.1	51.429	0.194443	17.4449	157	43	23.07	4.34	0.85
24	Female	H	65	307.631	1.1905	0.076	26.148	0.290653	27.8293	154	66	7.75	6.5	1.12
25	Female	H	65	161.455	0.985507	0.494	46.688	1.05809	30.8444	158	77	7.78	4.29	1.29
26	Female	L	67	362.196	0.442956	0.548	97.184	0.563879	20.3428	152	47	5.42	5.61	1.07
27	Female	H	69	149.257	1.12602	0.164	57.156	0.286934	27.6888	159	70	6.65	4.91	1.45
28	Female	L	65	156.65	0.504193	0.276	69.402	0.397683	18.0737	145	38	5.17	4.43	1.16
29	Female	L	72	188.021	0.506711	0.354	49.519	0.714877	19.2344	146	41	5.66	4.19	0.62
30	Female	L	70	256.67	0.531069	0.422	------	------	25.1039	152	58	5.28	5.09	1.39
31	Female	L	71	217.104	0.52173	1.544	63.213	2.44254	------	------	------	5.44	5.37	2.65
32	Female	H	66	210.281	0.977257	0.746	42.936	1.73747	26.0375	158	65	4.89	5.48	1.49
33	Female	H	67	160.121	1.04646	0.196	18.84	1.04034	32.4675	154	77	6.45	3.17	1.39
34	Female	H	75	268.703	1.04618	0.15	26.543	0.565121	26.7094	156	65	5.3	4.52	0.88
35	Female	L	70	205.976	0.530986	0.134	63.608	0.210665	20.2848	157	50	5.23	4.99	2.62
36	Female	H	65	275.243	1.01667	0.068	28.913	0.235188	29.4758	153	69	5.79	5.99	1.13
37	Female	H	75	184.563	0.983478	0.244	40.302	0.605429	25.9695	152	60	5.53	4.45	1.48
38	Female	H	65	328.849	1.05447	0.062	43.002	0.144179	27.4348	162	72	5.32	5.03	0.93
39	Female	H	65	158.37	0.974052	0.238	60.711	0.392021	24.7676	162	65	5.46	6.19	1.69
40	Female	L	74	215.548	0.448311	0.218	36.155	0.602959	18.6667	150	42	5.05	4.65	0.6
41	Female	H	65	164.178	1.17933	------	------	------	33.9844	160	87	8.68	5.46	5.31
42	Female	L	71	211.017	0.553442	------	------	------	19.2344	146	41	4.73	5.39	0.84
43	Female	L	74	109.796	0.551425	------	------	------	20.8889	150	47	5.06	6.65	1.5
44	Female	L	73	237.877	0.55307	------	------	------	23.4952	153	55	5.56	4.29	0.76
45	Female	L	69	156.225	0.551623	------	------	------	21.6206	149	48	7.86	4.86	1.51
